# Supplementary material for: Neurocognitive Deficits in First-Episode and Chronic Psychotic Disorders: A Systematic Review from 2009 to 2022
Source: Brain Sci. 2023 Feb 10;13(2):299. doi: 10.3390/brainsci13020299 (PMC9954070; doi:10.3390/brainsci13020299)
Supplement: Supplementary file 1 [file brainsci-13-00299-s001.zip]

Archive with 1 entries (1 files):
- brainsci-2129953-supplementary.pdf
